# Supplementary material for: Pharmacotherapies and Aortic Heme Oxygenase-1 Expression in Patients with Abdominal Aortic Aneurysm
Source: Antioxidants (Basel). 2022 Sep 4;11(9):1753. doi: 10.3390/antiox11091753 (PMC9495607; doi:10.3390/antiox11091753)
Supplement: Supplementary file 1 [file antioxidants-11-01753-s001.zip]

Archive with 1 entries (1 files):
- antioxidants-1874117-supplementary.pdf
